# Supplementary material for: Structure of an open KATP channel reveals tandem PIP2 binding sites mediating the Kir6.2 and SUR1 regulatory interface
Source: Nat Commun. 2024 Mar 20;15:2502. doi: 10.1038/s41467-024-46751-5 (PMC10954709; doi:10.1038/s41467-024-46751-5)
Supplement: Supplementary file 6 — Source Data [file 41467_2024_46751_MOESM6_ESM.zip]

Archive with 1 entries (1 files):
- 481233_1_data_set_8715528_s9bsgc.docx
